# Supplementary material for: Single-cell analyses identify monocyte gene expression profiles that influence HIV-1 reservoir size in acutely treated cohorts
Source: Nat Commun. 2025 May 29;16:4975. doi: 10.1038/s41467-025-59833-9 (PMC12122806; doi:10.1038/s41467-025-59833-9)
Supplement: Supplementary file 4 — Supplementary Data 1 [file 41467_2025_59833_MOESM4_ESM.xlsx]

## Sheet: Demographics
Supplementary data file 1: Demographics and clinical data of participants from the study.
Participant	Cohort	HIV-1 RNA (copies/mL) (AHI)	CD4 counts (cells/mm3) (AHI)	HIV-1 RNA (copies/mL) (ART)	CD4 counts (cells/mm3) (ART)	Age*	Sex	Race or Ethnicity	HIV subtype	Fiebig stage	Categorization
detectable_1	RV254	302722	740	<50	1380	20-29	M	Thai	CRF01_AE	III	detectable
detectable_2	RV254	4939160	352	<50	690	30-39	M	Thai	CRF01_AE	III	detectable
detectable_3	RV254	17811300	292	<50	562	30-39	M	Thai	CRF01_AE	III	detectable
detectable_4	RV254	2656900	350	<50	590	20-29	M	Thai	CRF01_AE	III	detectable
detectable_5	RV254	13321600	214	<20	547	30-39	M	Thai	CRF01_AE	III	detectable
detectable_6	RV254	1676615	7	25	224	30-39	M	Thai	CRF01_AE/B Recombinant	III	detectable
undetectable_1	RV254	5517440	525	<50	1522	40-49	M	Thai	CRF01_AE	III	undetectable
undetectable_2	RV254	461347	409	<50	503	20-29	M	Thai	CRF01_AE	III	undetectable
undetectable_3	RV254	61858	352	<50	602	20-29	M	Thai	CRF01_AE	III	undetectable
undetectable_4	RV254	663357	425	<20	964	20-29	M	Thai	CRF01_AE	III	undetectable
undetectable_5	RV254	154176	425	<20	559	30-39	M	Thai	CRF01_AE	III	undetectable
undetectable_6	RV254	1038623	286	<20	429	20-29	M	Thai	CRF01_AE	III	undetectable
undetectable_7	RV254	257052	516	<20	1002	20-29	M	Thai	CRF01_AE	III	undetectable
undetectable_8	RV254	6703964	381	<20	644	20-29	M	Thai	CRF01_AE/B Recombinant	III	undetectable
participant1	A5354	3928191	481	<40	1303	20-29	M	White	B	V	undetectable
participant10	A5354	14140	871	<40	615	20-29	M	Black or African American		V	middle
participant11	A5354	2113	1103	<40	1190	30-39	M	Black or African American		V	undetectable
participant12	A5354	443824	1425	<40	1867	40-49	M	White	B	III	middle
participant13	A5354	214572	521	<40	963	20-29	M	Black or African American		V	detectable
participant14	A5354	4413566	255	286	564	20-29	M	White		III	undetectable
participant15	A5354	14659160	145	<40	597	30-39	M	White	B	III	undetectable
participant16	A5354	1078334	537	<40	648	30-39	M	White		V	middle
participant17	A5354	>10000000	69	<40	725	30-39	M	White	B	IV	detectable
participant18	A5354	11114340	521	<40	829	20-29	M	White		V	detectable
participant19	A5354	38976	294	<40	476	30-39	M	White	B	V	middle
participant2	A5354	2896514	194	<40	1436	20-29	M	White	B	III	middle
participant20	A5354	44600	1108	<40		50-59	M	Black or African American		III	undetectable
participant21	A5354	>10000000	364	<40	701	10-19	M	Black or African American		V	undetectable
participant22	A5354	2939	580	<40	944	20-29	M	Black or African American		V	middle
participant23	A5354	839386	434	<40	476	20-29	M	Black or African American		IV	detectable
participant24	A5354	3324568	643	<40	1041	30-39	M	White	B	V	detectable
participant25	A5354	930310	484	<40	852	20-29	M	White	B	V	undetectable
participant26	A5354	4650901	613	<40	1014	20-29	M	Black or African American		III	detectable
participant27	A5354	1081429	595	<40	974	40-49	M	White	B	V	detectable
participant28	A5354	192275	460	<40		20-29	M	Black or African American		V	detectable
participant29	A5354	2704967	160	<40	734	10-19	M	Black or African American		III	detectable
participant3	A5354	1753952	650	<40	612	20-29	M	White	B	III	undetectable
participant30	A5354	251813	570	<40	928	10-19	M	White		V	middle
participant31	A5354	974000	387	<40	886	30-39	M	Black or African American	B	III	middle
participant32	A5354	7525076	247	<40	350	30-39	M	Black or African American		IV	undetectable
participant33	A5354	658785	833	<40	937	20-29	M	Black or African American		V	detectable
participant34	A5354	6466747	404	<40	862	20-29	M	White	B	III	middle
participant35	A5354	1190617	705	<20	1748	20-29	M	White		III	middle
participant36	A5354	>10000000	256	<40	824	30-39	M	White	B	III	undetectable
participant37	A5354	117835	682	<40	769	20-29	M	Black or African American		V	middle
participant38	A5354	4685533	789	<40	752	40-49	M	Black or African American	B	V	middle
participant4	A5354	469295	398	<40	683	20-29	M	Black or African American		V	undetectable
participant5	A5354	14499160	168	65	534	10-19	M	Black or African American	B	IV	middle
participant6	A5354	2291571	309	<40	604	20-29	M	Black or African American		III	middle
participant7	A5354	8996	462	<40	625	20-29	M	Black or African American		V	detectable
participant8	A5354	>10000000	436	89	741	60-69	M	Black or African American	B	III	middle
participant9	A5354	4358057	440	<40	558	30-39	M	White	B	IV	detectable
*Age: aggregated to remove indirect identifiers
