# Supplementary material for: Single-cell analyses identify monocyte gene expression profiles that influence HIV-1 reservoir size in acutely treated cohorts
Source: Nat Commun. 2025 May 29;16:4975. doi: 10.1038/s41467-025-59833-9 (PMC12122806; doi:10.1038/s41467-025-59833-9)
Supplement: Supplementary file 5 — Supplementary Data 2 [file 41467_2025_59833_MOESM5_ESM.xlsx]

## Sheet: Flow cytometry cell populations
Supplementary data file 2: Cell populations assessed by flow cytometry of surface marker expression.
Population code	Panel	Phenotype	Population name	Gate 1	Gate 2	Gate 3	Gate 4	Gate 5	Gate 6	Gate 7	Gate 8	Gate 9	Parent population
1	T cells	general T cell activation	CD38+ (% of CD8)	time	lymphocytes	Aqua- CD14- CD19-	CD3+	CD4-/CD8+	CD38+				CD3+/CD8+ CD4-
2		general T cell activation	HLA-DR+ (% of CD8)	time	lymphocytes	Aqua- CD14- CD19-	CD3+	CD4-/CD8+	HLA-DR+				CD3+/CD8+ CD4-
3		general T cell activation	CD38+ (% of CD4)	time	lymphocytes	Aqua- CD14- CD19-	CD3+	CD4+/CD8-	CD38+				CD3+/CD8- CD4+
4		general T cell activation	HLA-DR+ (% of CD4)	time	lymphocytes	Aqua- CD14- CD19-	CD3+	CD4+/CD8-	HLA-DR+				CD3+/CD8- CD4+
5		Other T cell marker	CD39+ CCR5+ (% of CD8)	time	lymphocytes	Aqua- CD14- CD19-	CD3+	CD39+	CCR5+				CD3+/CD8+ CD4-
6		Other T cell marker	CXCR5+ (% of CD57+ CD8)	time	lymphocytes	Aqua- CD14- CD19-	CD3+	CD57+	CXCR5+				CD3+/CD8+ CD4-/CD57+
7		activated naïve CD4+ T cells	CCR7+ CR45RO- HLA-DR+ PD1-	time	lymphocytes	Aqua- CD14- CD19-	CD3+	CD4+/CD8-	CCR7+ CD45RO-	HLA-DR+	PD1-		CD3+/CD4+ CD8-/CCR7+ CD45RO-
8		CD57- activated naïve CD4+ T cells	CCR7+ CD45RO- CD57- HLA-DR+ PD1- (revised)	time	lymphocytes	Aqua- CD14- CD19-	CD3+	CD4+/CD8-	CCR7+ CD45RO-	CD57-	HLA-DR+	PD1-	CD3+/CD4+ CD8-/CCR7+ CD45RO-/CD57-
9		% of CD4+ T cells by activation and memory status	activated Tregs	time	lymphocytes	Aqua- CD19-	CD3+ CD14-	CD4+/CD8-	CD127- CD25+	HLA-DR+			CD3+/CD8+ CD4-/CD127- CD25+
10		% of CD4+ T cells by activation and memory status	resting Tregs	time	lymphocytes	Aqua- CD19-	CD3+ CD14-	CD4+/CD8-	CD127- CD25+	HLA-DR-			CD3+/CD8+ CD4-/CD127- CD25+
11		% of CD4+ T cells by activation and memory status	activated central memory	time	lymphocytes	Aqua- CD14- CD19-	CD3+	CD4+/CD8-	CCR7+ CD45RO+	HLA-DR+			CD3+/CD8- CD4+/CCR7+ CD45RO+
12		% of CD4+ T cells by activation and memory status	resting central memory	time	lymphocytes	Aqua- CD14- CD19-	CD3+	CD4+/CD8-	CCR7+ CD45RO+	HLA-DR-			CD3+/CD8- CD4+/CCR7+ CD45RO+
13		% of CD4+ T cells by activation and memory status	activated naïve	time	lymphocytes	Aqua- CD14- CD19-	CD3+	CD4+/CD8-	CCR7+ CD45RO-	HLA-DR+			CD3+/CD8- CD4+/CCR7+ CD45RO-
14		% of CD4+ T cells by activation and memory status	resting naïve	time	lymphocytes	Aqua- CD14- CD19-	CD3+	CD4+/CD8-	CCR7+ CD45RO-	HLA-DR-			CD3+/CD8- CD4+/CCR7+ CD45RO-
15		% of CD4+ T cells by activation and memory status	activated effector memory	time	lymphocytes	Aqua- CD14- CD19-	CD3+	CD4+/CD8-	CCR7- CD45RO+	HLA-DR+			CD3+/CD8- CD4+/CCR7- CD45RO+
16		% of CD4+ T cells by activation and memory status	resting effector memory	time	lymphocytes	Aqua- CD14- CD19-	CD3+	CD4+/CD8-	CCR7- CD45RO+	HLA-DR-			CD3+/CD8- CD4+/CCR7- CD45RO+
17		% of CD4+ T cells by activation and memory status	activated effector	time	lymphocytes	Aqua- CD14- CD19-	CD3+	CD4+/CD8-	CCR7- CD45RO-	HLA-DR+			CD3+/CD8- CD4+/CCR7- CD45RO-
18		% of CD4+ T cells by activation and memory status	resting effector	time	lymphocytes	Aqua- CD14- CD19-	CD3+	CD4+/CD8-	CCR7- CD45RO-	HLA-DR-			CD3+/CD8- CD4+/CCR7- CD45RO-
19		% of CD4+ T cells by activation and memory status	exhausted central memory	time	lymphocytes	Aqua- CD14- CD19-	CD3+	CD4+/CD8-	CCR7+ CD45RO+	PD1+			CD3+/CD8- CD4+/CCR7+ CD45RO+
20		% of CD4+ T cells by activation and memory status	central memory	time	lymphocytes	Aqua- CD14- CD19-	CD3+	CD4+/CD8-	CCR7+ CD45RO+	PD1-			CD3+/CD8- CD4+/CCR7+ CD45RO+
21		% of CD4+ T cells by activation and memory status	exhausted naïve	time	lymphocytes	Aqua- CD14- CD19-	CD3+	CD4+/CD8-	CCR7+ CD45RO-	PD1+			CD3+/CD8- CD4+/CCR7+ CD45RO-
22		% of CD4+ T cells by activation and memory status	naïve	time	lymphocytes	Aqua- CD14- CD19-	CD3+	CD4+/CD8-	CCR7+ CD45RO-	PD1-			CD3+/CD8- CD4+/CCR7+ CD45RO-
23		% of CD4+ T cells by activation and memory status	exhausted effector memory	time	lymphocytes	Aqua- CD14- CD19-	CD3+	CD4+/CD8-	CCR7- CD45RO+	PD1+			CD3+/CD8- CD4+/CCR7- CD45RO+
24		% of CD4+ T cells by activation and memory status	effector memory	time	lymphocytes	Aqua- CD14- CD19-	CD3+	CD4+/CD8-	CCR7- CD45RO+	PD1-			CD3+/CD8- CD4+/CCR7- CD45RO+
25		% of CD4+ T cells by activation and memory status	exhausted effector	time	lymphocytes	Aqua- CD14- CD19-	CD3+	CD4+/CD8-	CCR7- CD45RO-	PD1+			CD3+/CD8- CD4+/CCR7- CD45RO-
26		% of CD4+ T cells by activation and memory status	effector	time	lymphocytes	Aqua- CD14- CD19-	CD3+	CD4+/CD8-	CCR7- CD45RO-	PD1-			CD3+/CD8- CD4+/CCR7- CD45RO-
27		CD4+ T cells univariate marker	CCR5+	time	lymphocytes	Aqua- CD19-	CD3+ CD14-	CD4+/CD8-	CCR5+				CD3+/CD8- CD4+
28		CD4+ T cells univariate marker	CD11c+	time	lymphocytes	Aqua- CD19-	CD3+ CD14-	CD4+/CD8-	CD11c+				CD3+/CD8- CD4+
29		CD4+ T cells univariate marker	CD16+	time	lymphocytes	Aqua- CD19-	CD3+ CD14-	CD4+/CD8-	CD16+				CD3+/CD8- CD4+
30		CD4+ T cells univariate marker	CD25+	time	lymphocytes	Aqua- CD19-	CD3+ CD14-	CD4+/CD8-	CD25+				CD3+/CD8- CD4+
31		CD4+ T cells univariate marker	CD36+	time	lymphocytes	Aqua- CD19-	CD3+ CD14-	CD4+/CD8-	CD36+				CD3+/CD8- CD4+
32		CD4+ T cells univariate marker	CD39+	time	lymphocytes	Aqua- CD19-	CD3+ CD14-	CD4+/CD8-	CD39+				CD3+/CD8- CD4+
33		CD4+ T cells univariate marker	CD45RA+	time	lymphocytes	Aqua- CD19-	CD3+ CD14-	CD4+/CD8-	CD45RA+				CD3+/CD8- CD4+
34		CD4+ T cells univariate marker	CTLA4+	time	lymphocytes	Aqua- CD19-	CD3+ CD14-	CD4+/CD8-	CTLA4+				CD3+/CD8- CD4+
35		CD4+ T cells univariate marker	CCR6+	time	lymphocytes	Aqua- CD14- CD19-	CD3+	CD4+/CD8-	CCR6+				CD3+/CD8- CD4+
36		CD4+ T cells univariate marker	CCR7+	time	lymphocytes	Aqua- CD19-	CD3+ CD14-	CD4+/CD8-	CCR7+				CD3+/CD8- CD4+
37		CD4+ T cells univariate marker	CD45RO+	time	lymphocytes	Aqua- CD14- CD19-	CD3+	CD4+/CD8-	CD45RO+				CD3+/CD8- CD4+
38		CD4+ T cells univariate marker	CD57+	time	lymphocytes	Aqua- CD14- CD19-	CD3+	CD4+/CD8-	CD57+				CD3+/CD8- CD4+
39		CD4+ T cells univariate marker	CD69+	time	lymphocytes	Aqua- CD14- CD19-	CD3+	CD4+/CD8-	CD69+				CD3+/CD8- CD4+
40		CD4+ T cells univariate marker	CD161+	time	lymphocytes	Aqua- CD14- CD19-	CD3+	CD4+/CD8-	CD161+				CD3+/CD8- CD4+
41		CD4+ T cells univariate marker	CXCR5+	time	lymphocytes	Aqua- CD14- CD19-	CD3+	CD4+/CD8-	CXCR5+				CD3+/CD8- CD4+
42		CD4+ T cells univariate marker	Granzyme B+	time	lymphocytes	Aqua- CD14- CD19-	CD3+	CD4+/CD8-	Granzyme B+				CD3+/CD8- CD4+
43		CD4+ T cells univariate marker	Ki67+	time	lymphocytes	Aqua- CD14- CD19-	CD3+	CD4+/CD8-	Ki67+				CD3+/CD8- CD4+
44		CD4+ T cells univariate marker	PD1+	time	lymphocytes	Aqua- CD14- CD19-	CD3+	CD4+/CD8-	PD1+				CD3+/CD8- CD4+
45		CD4+ T cells univariate marker	Tbet+	time	lymphocytes	Aqua- CD14- CD19-	CD3+	CD4+/CD8-	Tbet+				CD3+/CD8- CD4+
46		CD8+ T cells univariate marker	CCR5+	time	lymphocytes	Aqua- CD19-	CD3+ CD14-	CD4-/CD8+	CCR5+				CD3+/CD8+ CD4-
47		CD8+ T cells univariate marker	CD11c+	time	lymphocytes	Aqua- CD19-	CD3+ CD14-	CD4-/CD8+	CD11c+				CD3+/CD8+ CD4-
48		CD8+ T cells univariate marker	CD16+	time	lymphocytes	Aqua- CD19-	CD3+ CD14-	CD4-/CD8+	CD16+				CD3+/CD8+ CD4-
49		CD8+ T cells univariate marker	CD25+	time	lymphocytes	Aqua- CD19-	CD3+ CD14-	CD4-/CD8+	CD25+				CD3+/CD8+ CD4-
50		CD8+ T cells univariate marker	CD36+	time	lymphocytes	Aqua- CD19-	CD3+ CD14-	CD4-/CD8+	CD36+				CD3+/CD8+ CD4-
51		CD8+ T cells univariate marker	CD39+	time	lymphocytes	Aqua- CD19-	CD3+ CD14-	CD4-/CD8+	CD39+				CD3+/CD8+ CD4-
52		CD8+ T cells univariate marker	CD45RA+	time	lymphocytes	Aqua- CD19-	CD3+ CD14-	CD4-/CD8+	CD45RA+				CD3+/CD8+ CD4-
53		CD8+ T cells univariate marker	CTLA4+	time	lymphocytes	Aqua- CD19-	CD3+ CD14-	CD4-/CD8+	CTLA4+				CD3+/CD8+ CD4-
54		CD8+ T cells univariate marker	CCR6+	time	lymphocytes	Aqua- CD14- CD19-	CD3+	CD4-/CD8+	CCR6+				CD3+/CD8+ CD4-
55		CD8+ T cells univariate marker	CCR7+	time	lymphocytes	Aqua- CD19-	CD3+ CD14-	CD4-/CD8+	CCR7+				CD3+/CD8+ CD4-
56		CD8+ T cells univariate marker	CD45RO+	time	lymphocytes	Aqua- CD14- CD19-	CD3+	CD4-/CD8+	CD45RO+				CD3+/CD8+ CD4-
57		CD8+ T cells univariate marker	CD57+	time	lymphocytes	Aqua- CD14- CD19-	CD3+	CD4-/CD8+	CD57+				CD3+/CD8+ CD4-
58		CD8+ T cells univariate marker	CD69+	time	lymphocytes	Aqua- CD14- CD19-	CD3+	CD4-/CD8+	CD69+				CD3+/CD8+ CD4-
59		CD8+ T cells univariate marker	CD161+	time	lymphocytes	Aqua- CD14- CD19-	CD3+	CD4-/CD8+	CD161+				CD3+/CD8+ CD4-
60		CD8+ T cells univariate marker	CXCR5+	time	lymphocytes	Aqua- CD14- CD19-	CD3+	CD4-/CD8+	CXCR5+				CD3+/CD8+ CD4-
61		CD8+ T cells univariate marker	Granzyme B+	time	lymphocytes	Aqua- CD14- CD19-	CD3+	CD4-/CD8+	Granzyme B+				CD3+/CD8+ CD4-
62		CD8+ T cells univariate marker	Ki67+	time	lymphocytes	Aqua- CD14- CD19-	CD3+	CD4-/CD8+	Ki67+				CD3+/CD8+ CD4-
63		CD8+ T cells univariate marker	PD1+	time	lymphocytes	Aqua- CD14- CD19-	CD3+	CD4-/CD8+	PD1+				CD3+/CD8+ CD4-
64		CD8+ T cells univariate marker	Tbet+	time	lymphocytes	Aqua- CD14- CD19-	CD3+	CD4-/CD8+	Tbet+				CD3+/CD8+ CD4-
65	Dendritic cells	DC subsets	mDCs (% of live CD19-)	time	cells	Aqua- CD19-	CD3- SSChigh	CD14- CD16-	HLA-DR+	CD11c+			Aqua- CD3-
66		DC subsets	CD1c+ (% of mDCs)	time	cells	Aqua- CD19-	CD3- SSChigh	CD14- CD16-	HLA-DR+	CD11c+	CD1c+		CD14- CD16-/HLA-DR+/CD11c+
67		DC subsets	CD15+ (% of mDCs)	time	cells	Aqua- CD19-	CD3- SSChigh	CD14- CD16-	HLA-DR+	CD11c+	CD15+		CD14- CD16-/HLA-DR+/CD11c+
68		DC subsets	CD32+ (% of mDCs)	time	cells	Aqua- CD19-	CD3- SSChigh	CD14- CD16-	HLA-DR+	CD11c+	CD32+		CD14- CD16-/HLA-DR+/CD11c+
69		DC subsets	CD163+ (% of mDCs)	time	cells	Aqua- CD19-	CD3- SSChigh	CD14- CD16-	HLA-DR+	CD11c+	CD163+		CD14- CD16-/HLA-DR+/CD11c+
70		DC subsets	pDCs (% of live CD19-)	time	cells	Aqua- CD19-	CD3- SSChigh	CD14- CD16-	HLA-DR+	CD123+ CD11c-			Aqua- CD3-
71	B cells*	B cells	CD95+ (% of B cells)	time	lymphocytes	Aqua- CD8- CD14- CD56- CD16- CD4- CD3-	CD20+	CD95+					CD20+
72		B cells	CD27+ (% of B cells)	time	lymphocytes	Aqua- CD8- CD14- CD56- CD16- CD4- CD3-	CD20+	CD27+					CD20+
73		B cells	IgG+ (% of B cells)	time	lymphocytes	Aqua- CD8- CD14- CD56- CD16- CD4- CD3-	CD20+	IgG+					CD20+
74		B cells	Plasmablast (% of B cells)	time	lymphocytes	Aqua- CD8- CD14- CD56- CD16- CD4- CD3-	CD20+	CD38high CD27+					CD20+
75		B cells	Ki67+ (% of B cells)	time	lymphocytes	Aqua- CD8- CD14- CD56- CD16- CD4- CD3-	CD20+	Ki67+					CD20+
76		B cells	IgD+ (% of B cells)	time	lymphocytes	Aqua- CD8- CD14- CD56- CD16- CD4- CD3-	CD20+	IgD+					CD20+
77		B cells	CD11c+ (% of B cells)	time	lymphocytes	Aqua- CD8- CD14- CD56- CD16- CD4- CD3-	CD20+	CD11c+					CD20+
78		B cells	Activated memory (% of B cells)	time	lymphocytes	Aqua- CD8- CD14- CD56- CD16- CD4- CD3-	CD20+	CD27+ CD21-					CD20+
79		B cells	Resting memory (% of B cells)	time	lymphocytes	Aqua- CD8- CD14- CD56- CD16- CD4- CD3-	CD20+	CD27+ CD21+					CD20+
80		B cells	Naïve (% of B cells)	time	lymphocytes	Aqua- CD8- CD14- CD56- CD16- CD4- CD3-	CD20+	CD27- CD21+					CD20+
81		B cells	Tissue like memory/ exhausted (% of B cells)	time	lymphocytes	Aqua- CD8- CD14- CD56- CD16- CD4- CD3-	CD20+	CD27- CD21-					CD20+
82	NK	NK cells	CD56dim NK cells	time	lymphocytes	Aqua- CD3- CD14- CD19-	CD56dim						Aqua- CD3- CD14- CD19-
83		NK cells	CD2+ (% of CD56dim NK cells)	time	lymphocytes	Aqua- CD3- CD14- CD19-	CD56dim	CD2+					CD56dim
84		NK cells	CD7+ (% of CD56dim NK cells)	time	lymphocytes	Aqua- CD3- CD14- CD19-	CD56dim	CD7+					CD56dim
85		NK cells	CD8+ (% of CD56dim NK cells)	time	lymphocytes	Aqua- CD3- CD14- CD19-	CD56dim	CD8+					CD56dim
86		NK cells	CD16+ (% of CD56dim NK cells)	time	lymphocytes	Aqua- CD3- CD14- CD19-	CD56dim	CD16+					CD56dim
87		NK cells	CD38+ (% of CD56dim NK cells)	time	lymphocytes	Aqua- CD3- CD14- CD19-	CD56dim	CD38+					CD56dim
88		NK cells	CD57+ (% of CD56dim NK cells)	time	lymphocytes	Aqua- CD3- CD14- CD19-	CD56dim	CD57+					CD56dim
89		NK cells	CD161+ (% of CD56dim NK cells)	time	lymphocytes	Aqua- CD3- CD14- CD19-	CD56dim	CD161+					CD56dim
90		NK cells	HLA-DR+ (% of CD56dim NK cells)	time	lymphocytes	Aqua- CD3- CD14- CD19-	CD56dim	HLA-DR+					CD56dim
91		NK cells	Ki67+ (% of CD56dim NK cells)	time	lymphocytes	Aqua- CD3- CD14- CD19-	CD56dim	Ki67+					CD56dim
92		NK cells	CD38+HLA-DR+ (% of CD56dim NK cells)	time	lymphocytes	Aqua- CD3- CD14- CD19-	CD56dim	CD38+ HLA-DR+					CD56dim
93		NK cells	Ki67+HLA-DR+ (% of CD56dim NK cells)	time	lymphocytes	Aqua- CD3- CD14- CD19-	CD56dim	Ki67+ HLA-DR+					CD56dim
94		NK cells	NKG2A+CD94+ (% of CD56dim NK cells)	time	lymphocytes	Aqua- CD3- CD14- CD19-	CD56dim	NKG2A+ CD94+					CD56dim
95		NK cells	NKG2A-CD94+ (% of CD56dim NK cells)	time	lymphocytes	Aqua- CD3- CD14- CD19-	CD56dim	NKG2A- CD94+					CD56dim
96		NK cells	NKG2D+ (% of CD56dim NK cells)	time	lymphocytes	Aqua- CD3- CD14- CD19-	CD56dim	NKG2D+					CD56dim
97		NK cells	NKp30+ (% of CD56dim NK cells)	time	lymphocytes	Aqua- CD3- CD14- CD19-	CD56dim	NKp30+					CD56dim
98		NK cells	NKp46+ (% of CD56dim NK cells)	time	lymphocytes	Aqua- CD3- CD14- CD19-	CD56dim	NKp46+					CD56dim
99		NK cells	PD1+ (% of CD56dim NK cells)	time	lymphocytes	Aqua- CD3- CD14- CD19-	CD56dim	PD1+					CD56dim
100	Monocytes	(% of live CD19- cells) monocytes subsets univariate	Classical monocytes	time	cells	Aqua- CD19-	CD3- SSChigh	CD14+ CD16-					Aqua- CD19-
101		(% of live CD19- cells) monocytes subsets univariate	CD1d+ classical	time	cells	Aqua- CD19-	CD3- SSChigh	CD14+ CD16-	CD1d+				Aqua- CD19-
102		(% of live CD19- cells) monocytes subsets univariate	CD163+ classical	time	cells	Aqua- CD19-	CD3- SSChigh	CD14+ CD16-	CD163+				Aqua- CD19-
103		(% of live CD19- cells) monocytes subsets univariate	CD13+ classical	time	cells	Aqua- CD19-	CD3- SSChigh	CD14+ CD16-	CD13+				Aqua- CD19-
104		(% of live CD19- cells) monocytes subsets univariate	CD32+ classical	time	cells	Aqua- CD19-	CD3- SSChigh	CD14+ CD16-	CD32+				Aqua- CD19-
105		(% of live CD19- cells) monocytes subsets univariate	CD36+ classical	time	cells	Aqua- CD19-	CD3- SSChigh	CD14+ CD16-	CD36+				Aqua- CD19-
106		(% of live CD19- cells) monocytes subsets univariate	Inflammatory monocytes (CD14- CD16+)	time	cells	Aqua- CD19-	CD3- SSChigh	CD14- CD16+					Aqua- CD19-
107		(% of live CD19- cells) monocytes subsets univariate	CD1d+ inflammatory	time	cells	Aqua- CD19-	CD3- SSChigh	CD14- CD16+	CD1d+				Aqua- CD19-
108		(% of live CD19- cells) monocytes subsets univariate	CD163+ inflammatory	time	cells	Aqua- CD19-	CD3- SSChigh	CD14- CD16+	CD163+				Aqua- CD19-
109		(% of live CD19- cells) monocytes subsets univariate	CD13+ inflammatory	time	cells	Aqua- CD19-	CD3- SSChigh	CD14- CD16+	CD13+				Aqua- CD19-
110		(% of live CD19- cells) monocytes subsets univariate	CD32+ inflammatory	time	cells	Aqua- CD19-	CD3- SSChigh	CD14- CD16+	CD32+				Aqua- CD19-
111		(% of live CD19- cells) monocytes subsets univariate	CD36+ inflammatory	time	cells	Aqua- CD19-	CD3- SSChigh	CD14- CD16+	CD36+				Aqua- CD19-
112		(% of live CD19- cells) monocytes subsets univariate	Intermediate monocytes (CD14+ CD16+)	time	cells	Aqua- CD19-	CD3- SSChigh	CD14+ CD16+					Aqua- CD19-
113		(% of live CD19- cells) monocytes subsets univariate	CD1d+ intermediate	time	cells	Aqua- CD19-	CD3- SSChigh	CD14+ CD16+	CD1d+				Aqua- CD19-
114		(% of live CD19- cells) monocytes subsets univariate	CD163+ intermediate	time	cells	Aqua- CD19-	CD3- SSChigh	CD14+ CD16+	CD163+				Aqua- CD19-
115		(% of live CD19- cells) monocytes subsets univariate	CD13+ intermediate	time	cells	Aqua- CD19-	CD3- SSChigh	CD14+ CD16+	CD13+				Aqua- CD19-
116		(% of live CD19- cells) monocytes subsets univariate	CD32+ intermediate	time	cells	Aqua- CD19-	CD3- SSChigh	CD14+ CD16+	CD32+				Aqua- CD19-
117		(% of live CD19- cells) monocytes subsets univariate	CD36+ intermediate	time	cells	Aqua- CD19-	CD3- SSChigh	CD14+ CD16+	CD36+				Aqua- CD19-
* Townsley, S. M. et al. B cell engagement with HIV-1 founder virus envelope predicts development of broadly neutralizing antibodies. Cell Host Microbe 29, 564–578 (2021). https://doi.org/10.1016/j.chom.2021.01.016
