# Supplementary material for: Single-cell analyses identify monocyte gene expression profiles that influence HIV-1 reservoir size in acutely treated cohorts
Source: Nat Commun. 2025 May 29;16:4975. doi: 10.1038/s41467-025-59833-9 (PMC12122806; doi:10.1038/s41467-025-59833-9)
Supplement: Supplementary file 6 — Supplementary Data 3 [file 41467_2025_59833_MOESM6_ESM.xlsx]

## Sheet: Antibodies & Dyes
Supplementary data file 3: List of antibodies.
Antibody / Dye	Surface / intracellular	Panel or Use	Clone	Manufacturer	Dilution	Catalog	Lot	RRID
AID APC	Intracellular	B cell	EK2-5G9	BD	1/80	CUSTOM	8220922
Bcl-6 BV421	Intracellular	B cell	K112-91	BD	1/20	563363	7289719	AB_2738159
Blimp-1 FITC	Intracellular	B cell	6D3	BD	1/40	CUSTOM	8220912
CCR5 BB630	Surface	Myeloid/Treg	2D7/CCR5	BD	1/80	CUSTOM	8018884
CCR6 BB630	Surface	Innate T cell	11Ag	BD	1/80	CUSTOM	8298503
CCR7 BV650	Surface	Innate T cell	2-L1-A	BD	1/40	CUSTOM	8302971
CCR7 BV750	Surface	Myeloid/Treg	150503	BD	1/40	CUSTOM	8011550
CD10 BV711	Surface	B cell	HI10a	BD	1/20	740770	8215986	AB_2740433
CD117 (c-kit) BUV805	Surface	NK	104D2	BD	1/80	CUSTOM	8162907
CD11c BV570	Surface	NK	3.9	BD	1/20	CUSTOM	8162869
CD11c BYG-584	Surface	B cell	B-Ly6	BD	1/80	CUSTOM	8220911
CD11c BYG584	Surface	Myeloid/Treg	B-ly6	BD	1/40	CUSTOM	8220911
CD123 BV570	Surface	NK	7G3	BD	1/80	CUSTOM	8162878
CD123 PE-Cy5	Surface	Myeloid/Treg	gF5	BD	1/80	561009	7258697	AB_394029
CD127 BUV615	Surface	NK	HIL-7R-M21	BD	1/20	CUSTOM	8162892
CD127 BV605	Surface	Myeloid/Treg	HIL-7R-M21	BD	1/80	CUSTOM	8261823
CD13 PECF594	Surface	Myeloid/Treg	WM15	BD	1/80	562491	7222848	AB_2737627
CD14 BV570	Surface	NK	M(phi)Pg	BD	1/80	CUSTOM	8162879
CD14 BV570	Surface	B cell, Innate T cell	M5E2	BD	1/40	CUSTOM	8220892
CD14 PE-Cy5.5	Surface	Myeloid/Treg	TuK4	Invitrogen	1/160	MHCD1418	1945538A	AB_10371748
CD15 BV650	Surface	Myeloid/Treg	HI98	BD	1/40	564232	7158903	AB_2738686
CD158a/h/g (KIR2DL1/S1/S3/S5) PerCP-Cy5.5	Surface	NK	HP-MA4	BioLegend	1/80	339514	B251809	AB_2565580
CD158b (KIR2DL2/L3) PerCp-Cy5.5	Surface	NK	DX27	BioLegend	1/40	312614	B257374	AB_2564334
CD158e1 (KIR3DL1) PerCP-Cy5.5	Surface	NK	DX9	BioLegend	1/160	312718	B234183	AB_2563361
CD16 BUV496	Surface	NK	3G8	BD	1/40	564654	8116645	AB_2870224
CD16 BV570	Surface	B cell	3G8	BD	1/80	CUSTOM	8220894
CD161 APC-R700	Surface	Innate T cell	DX12	BD	1/40	CUSTOM	8354638
CD161 BV605	Surface	NK	DX12	BD	1/20	747762	8159746	AB_2872229
CD163 BUV737	Surface	Myeloid/Treg	GHI/G1	BD	1/80	CUSTOM	8011565
CD19 BV570	Surface	Innate T cell, Myeloid/Treg, NK	SJ25C1	BD	1/160	CUSTOM	8089795
CD1c BB790	Surface	Myeloid/Treg	F10-21A3	BD	1/40	CUSTOM	8011531
CD1d APC-R700	Surface	Myeloid/Treg	CD1d42	BD	1/80	CUSTOM	8011540
CD2 BB660	Surface	NK	RPA-2.10	BD	1/320	CUSTOM	8162856
CD20 BV480	Surface	B cell	2H7	BD	1/20	566181	8268830	AB_2739531
CD21-PE-Cy7	Surface	B cell	B-ly4	BD	1/320	561374	8088691	AB_10681717
CD25 BV421	Surface	Myeloid/Treg	2A3	BD	1/320	564033	7177749	AB_2738555
CD27 BV605	Surface	B cell	M-T271	BD	1/80	740398	8215985	AB_2740128
CD3 BV480	Surface	Myeloid/Treg	UCHT1	BD	1/40	566166	7345807	AB_2739563
CD3 BV570	Surface	B cell	SP34-2	BD	1/20	CUSTOM	8220895
CD3 BV570	Surface	NK	UCHT1	BD	1/80	CUSTOM	8165535
CD3 PE-Cy5.5	Surface	Innate T cell	SK7	Invitrogen	1/80	35-0036-42	1937360	AB_11220085
CD32 BV711	Surface	Myeloid/Treg	3D3	BD	1/160	744257	8136978	AB_2742096
CD328 (Siglec7) BUV563	Surface	NK	F023-420	BD	1/20	CUSTOM	8163755
CD328 (Siglec7) BUV563	Surface	Innate T cell	F023-420	BD	1/40	CUSTOM	8011988
CD33 BV570	Surface	NK	WM53	BD	1/40	CUSTOM	8162873
CD36 BV786	Surface	Myeloid/Treg	CB38	BD	1/160	CUSTOM	8100885
CD38 APC-R700	Surface	B cell	HB7	BD	1/640	CUSTOM	8220929
CD38 BUV737	Surface	Innate T cell, NK	HB7	BD	1/160	564686	7352565	AB_2870148
CD39 BUV661	Surface	Myeloid/Treg	TU66	BD	1/160	CUSTOM	8011563
CD4 BUV395	Surface	Myeloid/Treg, Innate T cell	RPA-T4	BD	1/40	564724	7216555	AB_2738917
CD4 BV570	Surface	NK	RPA-T4	BD	1/160	CUSTOM	8162866
CD4 BV570	Surface	B cell	SK3	BD	1/80	CUSTOM	8220895
CD43 BUV615	Surface	B cell	1G10	BD	1/320	CUSTOM	8220937
CD45RA BB515	Surface	Myeloid/Treg	HI100	BD	1/640	564552	7352529	AB_2738841
CD45RO BV786	Surface	Innate T cell	UCHL1	BD	1/20	564290	7226994	AB_2738733
CD56 BUV615	Surface	Innate T cell	B159	BD	1/40	CUSTOM	8138769
CD56 BV570	Surface	B cell	B159	BD	1/20	CUSTOM	8220893
CD56 PE-Cy5.5	Surface	NK	CMSSB	Invitrogen	1/20	35-0567-42	4348287	AB_11217683
CD57 BB630	Surface	NK	NK-1	BD	1/640	CUSTOM	8162909
CD57 BV480	Surface	Innate T cell	NK-1	BD	1/160	CUSTOM	8302660
CD69 BB660	Surface	Innate T cell	FW50	BD	1/80	CUSTOM	8017919
CD7 BV786	Surface	NK	M-T701	BD	1/80	740964	8159744	AB_2740589
CD8 APC-Cy7	Surface	NK, Innate T cell, Myeloid/Treg	RPA-T8	BD	1/160	557760	7201904	AB_396865
CD8 BV570	Surface	B cell	RPA-T8	BD	1/160	CUSTOM	8220897
CD80 BUV805	Surface	Myeloid/Treg	L307.4	BD	1/320	CUSTOM	8011567
CD85j (ITL2) FITC	Surface	NK	GHI/75	BD	1/20	555942	7164820	AB_396239
CD86 BUV615	Surface	Myeloid/Treg	2331	BD	1/80	CUSTOM	8011851
CD94 APC-R700	Surface	NK	HP-30g	BD	1/160	CUSTOM	8162858
CD95 BV786	Surface	B cell	DX2	BD	1/80	740991	8215987	AB_2740614
CRTH2 (CD294) PECF594	Surface	NK	BM16	BD	1/20	563501	7258781	AB_2738244
CTLA4 PE-Cy7	Surface	Myeloid/Treg	BNI3	BD	1/40	CUSTOM	8092733
CXCR4 BUV661	Surface	B cell	12G5	BD	1/20	CUSTOM	8220900
CXCR5 BUV805	Surface	Innate T cell, B cell	R58B2	BD	1/80	CUSTOM	8220906
DC-SIGN BB630	Surface	Myeloid/Treg	DCN46	BD	1/40	CUSTOM	8011511
EOMES PE-Cy7	Intracellular	Innate T cell	WD192B	Invitrogen	1/20	25-4877-42	1943222	AB_2573456
FoxP3 APC	Intracellular	Myeloid/Treg	236A/E7	BD	1/320	CUSTOM	8257643
Granzyme B BV605	Intracellular	Innate T cell	GB11	BD	1/160	CUSTOM	8306868
HLA-DR BB700	Surface	B cell, Innate T cell, Myeloid/Treg	L243	BD	1/80	CUSTOM	8220889
HLA-DR PE-Cy5	Surface	NK	G46-6	BD	1/320	562007	8093572	AB_396147
IgD APC-Cy7	Surface	B cell	IAG-2	BD	1/320	CUSTOM	8220932
IgG BB630	Surface	B cell	618-145	BD	1/40	CUSTOM	8220915
IgM PE-Cy5	Surface	B cell	G210-127	BD	1/40	CUSTOM	8152513
IRF-4 PECF594	Intracellular	B cell	Q9-343	BD	1/40	CUSTOM	8220940
Ki67 BUV395	Intracellular	B cell	B56	BD	1/20	564071	8145992	AB_2738577
Ki67 BV750	Intracellular	Innate T cell, NK	B56	BD	1/20	CUSTOM	8163754
MR1 5-OP-RU BV421 human tetramer	Surface	Innate T cell		NIH tetramer facility	1/800
NKG2A (CD159a) PE-vio770	Surface	NK	REA110	Miltenyi	1/160	130-113-567	5180720102	AB_2726448
NKG2c (CD159c) PE	Surface	NK	REA205	Miltenyi	1/20	130-103-635	5180517616	AB_2727980
NKG2D (CD314) BV650	Surface	NK, Innate T cell	1D11	BD	1/20	563408	7216690	AB_2738188
NKp30 (CD337) BV421	Surface	NK	p30-15	BD	1/40	563385	7137613	AB_2738171
NKp44 (CD336) BUV395	Surface	NK	p44-8	BD	1/20	744305	8159745	AB_2742135
NKp46 (CD335) BV711	Surface	NK	gE2/NKp46	BD	1/20	563043	8060662	AB_2737971
NKp80 BV480	Surface	NK	5D12	BD	1/20	CUSTOM	8163753
PD-1 (CD279) BUV661	Surface	Innate T cell, NK	EH12.1	BD	1/160	CUSTOM	8162899
PD-1 (CD279) BUV737	Surface	B cell	EH12.1	BD	1/40	CUSTOM	7317599
PD-1 (CD279)L BUV563	Surface	Myeloid/Treg	MIH1	BD	1/80	CUSTOM	8092737
T-bet BB790	Intracellular	NK, B cell	4B10	BD	1/20	CUSTOM	8220890
T-bet PE-Cy5	Intracellular	Innate T cell	4B10	BD	1/160	CUSTOM	8302657
Tim-1 BV650	Surface	B cell	1D12	BD	1/20	742542	8215988	AB_2740853
Valpha2.4 FITC	Surface	Innate T cell	C15	Beckman Coulter	1/5	IM1589	N/A	AB_130878
Valpha7.2 PE-Dazzle594	Surface	Innate T cell	3C10	Biolegend	1/20	351730	B251518	AB_2566339
Vbeta11 PE	Surface	Innate T cell	C21	Beckman Coulter	1/5	IM2290	N/A	AB_131325
α4β7 APC	Surface	NK, Innate T cell	Act-1	AIDS Reagents Program	1/100	11718	080240
β7 Integrin	Surface	B cell	FIBS04	BD	1/40	CUSTOM	8220935
TotalSeq-C0251 anti-human hashtag 1	Surface	Hash	LNH-94; 2M2	Biolegend	1/60 (1M cells)	394661		AB_2801031
TotalSeq-C0252 anti-human hashtag 2	Surface	Hash	LNH-94; 2M2	Biolegend	1/60 (1M cells)	394663		AB_2801032
TotalSeq-C0253 anti-human hashtag 3	Surface	Hash	LNH-94; 2M2	Biolegend	1/60 (1M cells)	394665		AB_2801033
TotalSeq-C0254 anti-human hashtag 4	Surface	Hash	LNH-94; 2M2	Biolegend	1/60 (1M cells)	394667		AB_2801034
TotalSeq-C0255 anti-human hashtag 5	Surface	Hash	LNH-94; 2M2	Biolegend	1/60 (1M cells)	394669		AB_2801035
TotalSeq-C0256 anti-human hashtag 6	Surface	Hash	LNH-94; 2M2	Biolegend	1/60 (1M cells)	394671		AB_2820042
TotalSeq-C0257 anti-human hashtag 7	Surface	Hash	LNH-94; 2M2	Biolegend	1/60 (1M cells)	394673		AB_2820043
TotalSeq-C0258 anti-human hashtag 8	Surface	Hash	LNH-94; 2M2	Biolegend	1/60 (1M cells)	394675		AB_2820044
TotalSeq-C0259 anti-human hashtag 9	Surface	Hash	LNH-94; 2M2	Biolegend	1/60 (1M cells)	394677		AB_2820045
TotalSeq-C0260 anti-human hashtag 10	Surface	Hash	LNH-94; 2M2	Biolegend	1/60 (1M cells)	394679		AB_2820046
HIV-1 core antigen, p24	Intracellular	HIV infected cell	KC57	Beckman Coulter	1/40	6604665		AB_1575987
CCR7 BV421	Surface	in vitro infection	G043H7	Biolegend	1/20	353208		AB_11203894
CD27 APC	Surface	in vitro infection	M-T271	Biolegend	1/20	356410		AB_2561956
CD3 AF700	Surface	in vitro infection	UCHT1	Biolegend	1/100	300424		AB_493740
CD4 BV605	Surface	in vitro infection	OKT4	Biolegend	1/100	317438		AB_11204077
CD45RO PeCy7	Surface	in vitro infection	UCHL1	Biolegend	1/20	304230		AB_11203900
CD8a BV785	Surface	in vitro infection	RPA-T8	Biolegend	1/100	301046		AB_11219195
eBiosciences fixable viability dye efluor 780	Surface	PBMC		Thermo Fisher Scientific	1/1000	65-0865-14
V5 Alexa Fluor 647	Surface	PBMC		Thermo Fisher Scientific	1/1000	451098		AB_2532221
GAPDH	n/a	Western Blot	W17079A	Biolegend	1/1000	607902		AB_2734503
IkB	n/a	Western Blot	H4	Santa Cruz	1/500	sc1643
p-IkB⍺	n/a	Western Blot	14D4	Cell Signaling	1/500	2859
