# Supplementary material for: Single-cell analyses identify monocyte gene expression profiles that influence HIV-1 reservoir size in acutely treated cohorts
Source: Nat Commun. 2025 May 29;16:4975. doi: 10.1038/s41467-025-59833-9 (PMC12122806; doi:10.1038/s41467-025-59833-9)
Supplement: Supplementary file 8 — Source Data [file 41467_2025_59833_MOESM8_ESM.xlsx]

## Sheet: Figure 5
a
			NT			IL1B 10 ng/ml			TNFa 10 ng/ml			LPS				P value (unpaired t test)
			Sample 1	Sample 2	Sample 3	Sample 1	Sample 2	Sample 3	Sample 1	Sample 2	Sample 3	Sample 1	Sample 2	Sample 3			IL1b 10 ng/ml	TNFa 10 ng/ml	LPS
		Mock	0.974026	1.01299	1.01299	4.12987	3.93506	3.85714	3.11688	3.07792	3.11688	2.72727	2.80519	2.76623		Mock	<0.0001	<0.0001	<0.0001
		NL4-3	1.09091	1.05195	1.05195	3.54546	3.54546	3.42857	3.15584	3.15584	3.07792	2.88312	2.84416	2.72727		NL4-3	<0.0001	<0.0001	<0.0001
		CH058	1.09091	1.01351	0.851351	4.05405	3.81081	4.21622	3.2027	3.28378	3.32432	3.08108	2.95946	3		CH058	<0.0001	<0.0001	<0.0001
b				1h			1.5h			2h
		p-IkB	NT	IL1B 10 ng/ml	IL1B 50 ng/ml	TNFα 10 ng/ml	IL1B 10 ng/ml	IL1B 50 ng/ml	TNFα 10 ng/ml	IL1B 10 ng/ml	IL1B 50 ng/ml	TNFα 10 ng/ml
		Sample 1	100	438.345	385.749	589.632	430.588	699.198	323.749	189.868	300.159	283.361
		Sample 2	100	176.775	163.24	247.321	63.7744	59.2084	123.572	14.3986	25.4436	18.1023
		Sample 3	100	380.218	363.589	424.872	236.741	206.817	222.115	93.7653	136.234	38.2433
	P (vs. NT) (unpaired t test)			0.043	0.048	0.031	ns	ns	ns	ns	ns	ns
		IkB	NT	IL1B 10 ng/ml	IL1B 50 ng/ml	TNFα 10 ng/ml	IL1B 10 ng/ml	IL1B 50 ng/ml	TNFα 10 ng/ml	IL1B 10 ng/ml	IL1B 50 ng/ml	TNFα 10 ng/ml
		Sample 1	100	21.2628	13.6959	19.0801	17.1985	8.62944	19.9951	12.4932	9.36389	16.1835
		Sample 2	100	12.9196	14.0858	15.4515	7.97942	6.59158	11.236	9.23737	4.80183	8.74421
		Sample 3	100	25.0347	21.2888	21.0024	15.3752	12.8149	13.9889	11.8737	9.36707	9.67923
	P (vs. NT) (unpaired t test)			<0.0001	<0.0001	<0.0001	<0.0001	<0.0001	<0.0001	<0.0001	<0.0001	<0.0001
		GAPDH	NT	IL1B 10 ng/ml	IL1B 50 ng/ml	TNFα 10 ng/ml	IL1B 10 ng/ml	IL1B 50 ng/ml	TNFα 10 ng/ml	IL1B 10 ng/ml	IL1B 50 ng/ml	TNFα 10 ng/ml
		Sample 1	100	80.4902	97.3529	86.5686	70.2941	77.2549	72.1569	83.6274	82.3529	61.1765
		Sample 2	100	91.1392	98.1917	106.148	106.148	124.412	90.4159	105.606	159.313	151.175
		Sample 3	100	90.9667	90.3328	106.022	102.694	97.1474	104.913	112.52	118.859	122.346
c				Latent infection (%)						Productive infection (%)
		X4		Sample 1	Sample 2	Sample 3	Sample 4	Sample 5	Sample 6	Sample 1	Sample 2	Sample 3	Sample 4	Sample 5	Sample 6		P value (unpaired t test)
			NT	10.4358	13.3192	9.78998	3.8662	10.8966	9.00428	85.1178	82.2344	85.7636	91.6874	84.657	86.5493			Latent	Productive
			2d-	18.1823	17.0927	13.4169	5.20848	16.4522	6.13543	130.892	104.876	70.2196	145.379	195.151	122.205		2d-	ns	0.0335
			0d	12.5485	15.2059	14.7123	2.85949	13.3658	9.00428	118.921	85.0646	96.1263	112.493	97.62	92.287		0d	ns	0.0229
			2d+	17.4781	10.489	17.3029	4.20177	14.6003	7.77477	119.625	61.4797	115.556	102.426	76.6323	86.1395		2d+	ns	ns
				Latent infection (%)			Productive infection (%)
		R5		Sample 1	Sample 2	Sample 3	Sample 1	Sample 2	Sample 3		P value (unpaired t test)
			NT	24.7634	22.5448	19.0682	70.7901	73.0088	76.4436			Latent	Productive
			2d-	28.9301	39.428	64.6682	124.362	89.8919	132.242		2d-	ns	0.0326
			0d	23.573	40.7267	37.9682	88.6473	83.3984	105.556		0d	ns	0.049
			2d+	25.9539	32.9344	57.3682	85.6711	76.9049	69.1656		2d+	ns	ns
				Latent infection (%)			Productive infection (%)
		R5X4		Sample 1	Sample 2	Sample 3	Sample 1	Sample 2	Sample 3		P value (unpaired t test)
			NT	21.8955	19.3517	21.8245	73.6581	76.2019	73.7291			Latent	Productive
			2d-	18.7137	34.948	28.0745	105.476	134	105.76		2d-	ns	0.013
			0d	19.1682	23.0214	32.762	87.2945	97.3028	105.76		0d	ns	0.0146
			2d+	30.0773	28.526	31.1995	100.931	124.826	82.3229		2d+	0.0014	ns
d			1868-143	2567-001	2568-010	2567-019
		No treatment	1	1	1	1		P value (Mann-Whitney U)
		0.01ng/mL	1.06122	0.903346	0.734752	0.787709		0.3143
		0.1ng/mL	1.01148	0.723048	0.611348	0.832402		0.3143
		1.0ng/mL	0.850765	0.613383	0.520567	0.692737		0.0286
		10ng/mL	0.720663	0.468401	0.465248	0.653631		0.0286
e
		X4		NT	2d-	0d	2d+
			Sample 1	100	69.7046	115.148	104.37
			Sample 2	100	76.701	94.4388	72.5163
			Sample 3	100	73.8425	80.1125	71.5491
			Sample 4	100	68.1606	87.1086	101.067
			Sample 5	100	75.6823	100.49	76.4898
		P (vs. NT) (unpaired t test)			0.0001	ns	ns
		R5		NT	2d-	0d	2d+
			Sample 1	100	22.9065	70.3993	141.186
			Sample 2	100	50.3796	70.4812	67.409
			Sample 3	100	82.4377	105.901	57.3515
			Sample 4	100	55.4599	139.465	164.368
			Sample 5	100	66.4756	104.478	91.7524
		P (vs. NT) (unpaired t test)			0.0019	ns	ns
f
		X4		NT	2d-	0d	2d+
			Sample 1	100	114.286	93.0612	100.408
			Sample 2	100	78.3515	103.237	75.9781
			Sample 3	100	67.5788	127.403	112.225
			Sample 4	100	56.3383	100.546	97.1477
			Sample 5	100	67.234	106.227	95.2655
		P (vs. NT) (unpaired t test)			0.0487	ns	ns
		R5		NT	2d-	0d	2d+
			Sample 1	100	14.4751	73.2597	86.9171
			Sample 2	100	45.3461	65.8711	93.7947
			Sample 3	100	38.9633	70.7949	99.4956
			Sample 4	100	34.1622	104.215	152.237
			Sample 5	100	42.0465	74.0102	87.2245
		P value (unpaired t test)			<0.0001	0.011	ns

## Sheet: Supp 8
b	Cell Phenotypes within Total CD4+ T cells (%)
			1868-143	2567-007	2568-010	2567-019		P value (Mann-Whitney U)
	Naïve	p24-	25.3	30.6	20.7	17		0.0286
		p24+	4.8	5.25	4.87	1.51
	Eff	p24-	1.02	0.71	0.048	0.82		0.2
		p24+	0.61	0.67	0.014	0.25
	Mem	p24-	73.6	68.7	79.2	82.2		0.0286
		p24+	94.6	94.1	95.1	98.2
c
		p24 negative						p24 positive
		1868-143	2567-001	2568-010	2567-019	pie %		1868-143	2567-001	2568-010	2567-019	pie %
	TCM	57.5	55.6	78.8	62.6	67.3085		34.7	38.8	60.5	37.9	46.0784
	TTM	15	29.6	11.7	16.3	19.2008		20.2	40.1	24.6	33.3	31.6839
	TEM	20.7	11.5	5.41	13.4	13.4908		33.8	15.8	9.86	23.5	22.2377

## Sheet: Supp 9
NL4-3		Infection																ELISA p24
		NT			2d-			0d			2d+							NT				IL1b 2d- 10ng/ml				IL1b 0d 10ng/ml				IL1b 2d+ 10ng/ml
Donor A	2d	89520	90880	95450	88660	89470	88750	92500	106270	98310	91910	79340	80720				2d	3.527				4.346				3.563				3.365
	4d	215550	180010	173180	122020	124730	149690	219270	213410	222220	167390	221870	204320				4d	28.014				35.032				33.238				29.446
	6d	57760	55570	55500	47250	45810	42770	102840	111420	97470	84660	90890	83970				6d	23.742				20.633				16.179				15.338
	9d	4190	3400	3450	6460	4180	6120	22710	23130	26940	9230	9030	9830				9d	7.194				8.567				6.358				6.33
		NT			2d-			0d			2d+							NT				IL1b 2d- 10ng/ml				IL1b 0d 10ng/ml				IL1b 2d+ 10ng/ml
Donor B	2d	19960	16590	22620	28760	27720	29750	35390	36300	48230	24320	31100	34820				2d	1.347				0.962				0.571
	4d	252900	237490	227050	174600	193510	182190	216030	224630	236880	161600	174000	184660				4d	10.07				7.893				10.396				7.651
	6d	81540	97450	83260	75420	83940	80390	95230	96610	99350	72900	79460	86350				6d	11.542				7.153				9.35				7.532
	9d	6140	8300	8480	12170	11360	17010	15320	16940	16930	12050	7370	9950				9d	6.536				4.385				5.601				3.67
		NT			2d-			0d			2d+							NT				IL1b 2d- 10ng/ml				IL1b 0d 10ng/ml				IL1b 2d+ 10ng/ml
Donor C	2d	89750	78100	96140	113370	125080	102960	141910	147800	143410	145170	115570	148530				2d	0.503				0.556				0.676				1.123
	4d	425050	412190	383000	311940	297380	291710	344500	325050	307970	260310	308000	304710				4d	18.053				12.205				23.063				20.26
	6d	236840	220420	228020	173650	143420	140860	193230	169760	176250	239230	183610	190140				6d	46.553				29.112				39.593				41.073
	9d	120090	92730	95360	107450	100160	103000	148640	142390	147430	124860	133580	134790				9d	14.739				9.726				15.702				19.172
		NT			2d-			0d			2d+							NT				IL1b 2d- 10ng/ml				IL1b 0d 10ng/ml				IL1b 2d+ 10ng/ml
Donor D	2d	93530	95390	91840	82040	86130	87620	98020	119590	122430	104230	121640	127020				2d	14.811				5.947				12.669				14.278
	4d		140860	132680		109730	114990		142870	144320	159750	173460					4d	83.721				47.167				84.178				81.333
	6d		40840	38310		61170	59690		67870	73680		65540	73110				6d	46.896				31.275				48.774				50.127
	9d	43300	36080	37240	56530	56120	57520	40060	42720	39310	35160	36550	33810				9d	22.194				16.667				21.442				25.371
		NT			2d-			0d			2d+							NT				IL1b 2d- 10ng/ml				IL1b 0d 10ng/ml				IL1b 2d+ 10ng/ml
Donor E	2d	89910	80790	84260	82390	88500	88790	56570	99330	106310	74090	84000	118190				2d	14.705				18.077				22.176				23.421
	4d	160330	132940	167670	109500	103150	136200	132520	157170	173510	104560	131030	187950				4d	124.913				83.984				132.691				118.999
	6d	25130	31490	34300	15850	21640	28580	34240	27450	43680	30740	23210	30800				6d	78.965				57.24				92.541				85.433
	9d	17060	15920	16500	15600	15430	18030	15760	17440	21100	12400	11430	10740				9d	24.528				16.945				23.278				33.585
CH058
		NT			2d-			0d			2d+							NT				IL1b 2d- 10ng/ml				IL1b 0d 10ng/ml				IL1b 2d+ 10ng/ml
Donor A	2d	19140	19450	18810	4910	4320	4460	7750	8600	11010	16560	9920	13290				2d	0.535				0.408				0.462				0.822
	4d	74490	93950	61840	19290	21660	11800	46960	58940	56220	97690	120630	106790				4d	9.051				1.31				6.63				7.866
	6d	50120	70130	31340	17040	17740	12850	51520	75920	59290	59830	72120	74080				6d	12.227				3.131				5.383				9.153
	9d	32210	38340	19370	24400	27510	17850	34010	34090	31280	35650	55090	49870				9d	10.248				8.731				11.545				14.93
		NT			2d-			0d			2d+							NT				IL1b 2d- 10ng/ml				IL1b 0d 10ng/ml				IL1b 2d+ 10ng/ml
Donor B	2d	2170	4570	3400	1170	2190	2500	4930	4540	3180	4850	2550	3340				2d	0.546				0.83				0.5124				0.88
	4d	9870	10720	7730	3730	5270	5270	6470	7910	5580	6860	7430	4800				4d	3.1498				2.0448				2.8144				3.145
	6d	2280	2780	3530	1190	2080	1880	3780	3560	3890	2630	4760	5190				6d	9.6154				3.6192				6.5264				7.5118
	9d	5750	3140	1930	2070	4780	4880	2560	5450	2830	1720	2850	1660				9d	6.6694				5.338				4.2874				6.3794
		NT			2d-			0d			2d+							NT				IL1b 2d- 10ng/ml				IL1b 0d 10ng/ml				IL1b 2d+ 10ng/ml
Donor C	2d	5370	10750	10210	3950	4270	4860	7320	8070	7840	5980	11390	7440				2d	0.273				0.415				0.562				0.644
	4d	23300	41960	16570	18380	26160	22940	28940	31280	26440	10710	15060	21160				4d	5.749				2.24				4.072				5.725
	6d	15800	13770	16300	22190	21170	19820	24390	26230	18710	38160	22640	21530				6d	8.077				3.096				7.632				7.559
	9d	48810	44840	62340	58850	71890	105750	40030	46530	94870	161450	140760	147720				9d	8.347				6.69				6.437				6.897
		NT			2d-			0d			2d+							NT				IL1b 2d- 10ng/ml				IL1b 0d 10ng/ml				IL1b 2d+ 10ng/ml
Donor D	2d	15310	13600	12530	9170	9830	7770	17210	17260	16250	10060	15520	9390				2d	7.866				3.274				6.691				7.887
	4d	28710	29780	25420	28710	29780	25420	34440	39840	44060	49450	48440	36330				4d	19.785				6.759				20.619				30.12
	6d	33390	37800	42340	29520	29380	25270	50120	54360	42480	36850	57760	53470				6d	29.936				10.258				35.328				32.271
	9d	26260	27020	29910	34330	37460	34260	47870	43510	52110	45270	40560	47840				9d	31.958				22.555				32.76				30.806
		NT			2d-			0d			2d+							NT				IL1b 2d- 10ng/ml				IL1b 0d 10ng/ml				IL1b 2d+ 10ng/ml
Donor E	2d	9690	8150	7850	9960	9563		10730	12260			9910	11090				2d	3.555				2.67				2.196				2.323
	4d	15950	11360		8160	8360		21510	13470	9450	22310	20330	11380				4d	10.027				4.216				7.421				8.746
	6d	10110	17480	35190	11010	20460	24090	12480	19700	43440	18350	21190	29150				6d	13.962				8.363				12.56				16.668
	9d	26150	29690	33880	62410	61070	68180	41590	49420	43560	49760	48130	50860				9d	15.851				12.888				12.313				10.058

## Sheet: Supp 10
a		Live Cells (%)
				IL1B (ng/ml)
	ID	No Treatment		0.01	0.1	1	10
	1868-143	87.4		87.8	90.2	90.3	90.7
	2567-001	96.3		96.7	96.3	96.2	95.9
	2567-010	90		90.5	91.1	91.9	92.2
	2567-019	87.4		87.8	90.2	90.3	90.7
b
		Live Cells (%)
	Mock	HIV-1 X4-NL-43					HIV-1 R5-CH058
		NT	2d+	0d	2d-		NT	2d+	0d	2d-
	93.41	93.26	87.5	92.38	93.17		92.37	92.33	93.43	92.92
	93.87	90.31	84.4	89.1	90.67		92.3	87.2	90.85	92.31
	96.23	95.61	94.44	94.98	94.58		95.92	95.67	95.8	96.43

## Sheet: Supp 11
b				CD4+ TCM within Memory Subset (%)
	TCM			1868-143	2567-008	2567-001	2567-010	2567-019
			No treatment	88.9	86.1	92.9	91.3	87.6		P value (Mann-Whitney U)
		IL1B (ng/ml)	0.01	89.2	86.1	93.1	91.2	87.4		>0.9999
			0.1	88.6	85.5	93.9	92	89.4		0.6825
			1	90.2	89.1	93.5	92.1	91.4		0.0079
			10	89.6	88.8	94.4	92.3	91.8		0.0079
				CD4+ TTM within Memory Subset (%)
	TTM			1868-143	2567-008	2567-001	2567-010	2567-019
			No treatment	2.68	3.16	4.36	3.15	6.54		P value (Mann-Whitney U)
		IL1B (ng/ml)	0.01	2.95	3.2	4.32	3.33	6.83		0.127
			0.1	2.73	3.18	3.74	2.73	5.66		0.6825
			1	2.23	3.01	4.45	3.08	4.27		0.127
			10	2.16	2.81	3.85	2.77	4.07		0.0079
				CD4+ TEM within Memory Subset (%)
	TEM			1868-143	2567-008	2567-001	2567-010	2567-019
			No treatment	2.23	3.76	0.89	2.13	3.78		P value (Mann-Whitney U)
		IL1B (ng/ml)	0.01	2.09	3.56	1.03	1.89	3.6		0.127
			0.1	1.95	3.88	0.88	1.7	2.95		0.127
			1	1.34	2.07	0.79	1.67	2.17		0.0079
			10	1.74	2.11	0.62	1.43	1.97		0.0079

## Sheet: Uncropped images Fig 5b
5b
